# Supplementary material for: Optimal Task-Dependent Changes of Bimanual Feedback Control and Adaptation
Source: Curr Biol. 2007 Oct 9;17(19):1675–9. doi: 10.1016/j.cub.2007.08.051 (PMC2230536; doi:10.1016/j.cub.2007.08.051)
Supplement: Document S2. Optimal Control Model for Bimanual Reaching Task [file mmc2.zip]

Archive with 11 entries (11 files):
- simulations/bimoc_simulate.m
- simulations/bimoc_system.m
- simulations/blockdiag.m
- simulations/findstart.m
- simulations/oc_delaysystem.m
- simulations/oc_expandsystem.m
- simulations/oc_runsystem.m
- simulations/oc_solveLQG.m
- simulations/Supplemental_data.pdf
- simulations/trace_summary.mat
- simulations/vararginoptions.m
