# Supplementary material for: Optimal Task-Dependent Changes of Bimanual Feedback Control and Adaptation
Source: Curr Biol. 2007 Oct 9;17(19):1675–9. doi: 10.1016/j.cub.2007.08.051 (PMC2230536; doi:10.1016/j.cub.2007.08.051)
Supplement: Document S2. Optimal Control Model for Bimanual Reaching Task [file mmc2.zip › simulations/blockdiag.m]

function B=blockdiag(varargin);
% function B=blockdiag(A1,A2,A3,A4,...)
% returns the block diagonal of A1.....
B=[];
for i=1:length(varargin)
    row=size(varargin{i},1);
    col=size(varargin{i},2);
    B(end+1:end+row,end+1:end+col)=varargin{i};
end;
