# Supplementary material for: Optimal Task-Dependent Changes of Bimanual Feedback Control and Adaptation
Source: Curr Biol. 2007 Oct 9;17(19):1675–9. doi: 10.1016/j.cub.2007.08.051 (PMC2230536; doi:10.1016/j.cub.2007.08.051)
Supplement: Document S2. Optimal Control Model for Bimanual Reaching Task [file mmc2.zip › simulations/findstart.m]

function start=findstart(indicator,time)
% generic funcion to find the start in a trace
% SYNOPSIS 
%   function start=findstart(indicator,time)
% DESCRIPTION
%   indicator: a logical vector if the measurement is above threshold or not.
%   time number of times, that the indicator has to be one
ind=find(indicator>0);
time=time-1;
start=NaN;
i=1;
while (length(ind)-i>=time)
    if (ind(i)==ind(i+time)-time)
        start=ind(i);
        break;
    end;
    i=i+1;
end;
