# Supplementary material for: Optimal Task-Dependent Changes of Bimanual Feedback Control and Adaptation
Source: Curr Biol. 2007 Oct 9;17(19):1675–9. doi: 10.1016/j.cub.2007.08.051 (PMC2230536; doi:10.1016/j.cub.2007.08.051)
Supplement: Document S2. Optimal Control Model for Bimanual Reaching Task [file mmc2.zip › simulations/oc_expandsystem.m]

function M=oc_expandsystem(M,N);
% function M=oc_expandsystem(M,N);
% Expands time constant systems to be indexed as a 
% time-varying system 
if (length(size(M.A))==2 & ~isa(M.A,'function_handle')) 
    M.A=repmat(M.A,[1 1 N]);
end;
if (length(size(M.B))==2 & ~isa(M.B,'function_handle')) 
    M.B=repmat(M.B,[1 1 N]);
end;
