# Supplementary material for: Optimal Task-Dependent Changes of Bimanual Feedback Control and Adaptation
Source: Curr Biol. 2007 Oct 9;17(19):1675–9. doi: 10.1016/j.cub.2007.08.051 (PMC2230536; doi:10.1016/j.cub.2007.08.051)
Supplement: Document S2. Optimal Control Model for Bimanual Reaching Task [file mmc2.zip › simulations/vararginoptions.m]

function vararginoptions(options,allowed_vars,allowed_flags);
% function vararginoptions(options,allowed_vars,allowed_flags);
% Deals with variable argument in   
% INPUTS
%   options: cell array of a argument list passed to a function
%   allowed_vars: Variables that can be set 
%   allowed_flags: Flags that can be set 
%  vararginoptions assigns the value of the option to a variable with the
%  name option (in called workspace).
%  Flags are set to one:
% EXAMPLE:
%   the option-string 'var1',4,'var2',10,'flag'
%   causes the var1 and var2 to be set to 4 and 10 and flag to 1
%   if allowedvars are not given, all variables are allowed
% Joern Diedrichsen 
% v1.0 9/13/05
% v2.0 7/06/07 Extentension to understand struct-list
checkflags=1;
checkvars=1;
if nargin<2
    checkvars=0;
end;
if nargin<3
    checkflags=0;
end;

% Check if options is a structure of length 1 
if (length(options)==1 & isstruct(options{1}))
    options=struct2list(options{1}); 
end; 

c=1;
while c<=length(options)
    a=[];
    if ~ischar(options{c})
        error(sprintf('Options must be strings on argument %d',c));
    end;
    if checkflags
        a=strmatch(options{c},allowed_flags);
    end;
    if ~isempty(a)
        assignin('caller',options{c},1);
        c=c+1;
    else
        if checkvars
            a=strmatch(options{c},allowed_vars);
            if (isempty(a))
                error(['unknown option: ' options{c}]);
            end;
        end;
        if (c==length(options))
            error(sprintf('Option %s must be followed by a argument',options{c}));
        end;
        assignin('caller',options{c},options{c+1});
        c=c+2;
    end;
end;
